# Supplementary material for: Declining Death Rates Reflect Progress against Cancer
Source: PLoS One. 2010 Mar 9;5(3):e9584. doi: 10.1371/journal.pone.0009584 (PMC2834749; doi:10.1371/journal.pone.0009584)
Supplement: Table S2 — Trends in All Cancer Mortality by Age and Sex, 1970–2006. (0.03 MB XLS) [file pone.0009584.s003.xls]

## Sheet: All Cancers by Age, Gender
			Trend 1			Trend 2			Trend 3			Trend 4			Trend 5
			Years	APC*		Years	APC*		Years	APC*		Years	APC*		Years	APC*
All Malignant Cancers
	All Ages	Male	1970-1980	0.82	†	1980-1990	0.32	†	1990-1993	-0.44		1993-2001	-1.52	†	2001-2006	-1.96	†
		Female	1970-1975	-0.26		1975-1990	0.57	†	1990-1994	-0.15		1994-2002	-0.83	†	2002-2006	-1.5	†
	20-49	Male	1970-1986	-1.12	†	1986-2003	-1.78	†	2003-2006	-3.3	†
		Female	1970-1979	-1.74	†	1979-1991	-1.04	†	1991-1999	-2.12	†	1999-2006	-1.48	†
	50-59	Male	1970-1983	0.31	†	1983-1990	-0.75	†	1993-1998	-2.58	†	1998-2006	-1.76	†
		Female	1970-1985	0		1985-1991	-0.65	†	1991-2006	-2.11	†
	60-69	Male	1970-1976	0.69	†	1976-1990	0.26	†	1990-1993	-0.71		1993-2006	-2.11	†
		Female	1970-1986	1.05	†	1986-1993	0.24		1993-2006	-1.36	†
	70-79	Male	1970-1983	0.88	†	1983-1990	0.37	†	1990-2001	-0.99	†	2001-2006	-1.96	†
		Female	1970-1976	-0.14		1976-1993	1.26	†	1993-2002	-0.32	†	2002-2006	-1.16	†
	80+	Male	1970-1979	1.84	†	1979-1993	1.13	†	1993-2000	-1.11	†	2000-2006	-1.94	†
		Female	1970-1973	-0.88		1973-1993	0.96	†	1993-2000	0.42	†	2000-2006	-1.14	†
Table S2. Trends in All Cancer Mortality by Age and Sex, 1970-2006
