# Supplementary material for: Declining Death Rates Reflect Progress against Cancer
Source: PLoS One. 2010 Mar 9;5(3):e9584. doi: 10.1371/journal.pone.0009584 (PMC2834749; doi:10.1371/journal.pone.0009584)
Supplement: Table S4 — Trends in Mortality for Common Cancers by Sex and Race, 1990–2006. (0.03 MB XLS) [file pone.0009584.s005.xls]

## Sheet: Race
			Trend 1			Trend 2			Trend 3
			Years	APC*		Years	APC*		Years	APC*
All Ages
All Malignant Cancers	Male	All	1990-1993	-0.49		1993-2001	-1.52	†	2001-2006	-1.96	†
		White	1990-1993	-0.46		1993-2002	-1.42	†	2002-2006	-1.87	†
		African American	1990-1994	-0.7	†	1994-2000	-2.11	†	2000-2006	-2.78	†
		American Indian and Alaskan Native	1990-1997	1.03		1997-2006	-2.57	†
		Asian American and Pacific Islander	1990-1993	0.78		1993-2006	-2.09	†
		Hispanic	1990-1998	0.26		1998-2006	-2.43	†
	Female	All	1990-1994	-0.13		1994-2002	-0.84	†	2002-2006	-1.5	†
		White	1990-1994	-0.11		1994-2002	-0.78	†	2002-2006	1.42	†
		African American	1990-1995	-0.2		1995-2002	-0.99	†	2002-2006	-1.86	†
		American Indian and Alaskan Native	1990-2006	-0.44	†
		Asian American and Pacific Islander	1990-1993	1.71		1993-2006	-1.18	†
		Hispanic	1990-1999	0.06		1999-2006	-1.39	†
Colon and Rectum	Male	All	1990-2002	-2.06	†	2002-2006	-3.88	†
		White	1990-2002	-2.18	†	2002-2006	-4.02	†
		African American	1990-2006	-1.2	†
		American Indian and Alaskan Native	1990-1993	-9.92		1993-1996	19		1996-2006	-3.26	†
		Asian American and Pacific Islander	1990-2002	-1.5	†	2002-2006	-4.93	†
		Hispanic	1990-1999	0.57		1999-2006	-2.71	†
	Female	All	1990-2001	-1.71	†	2001-2006	-3.48	†
		White	1990-2001	-1.81	†	2001-2006	-3.51	†
		African American	1990-2001	-0.88	†	2001-2006	-3.36	†
		American Indian and Alaskan Native	1990-2006	-1.67	†
		Asian American and Pacific Islander	1990-2006	-1.56	†
		Hispanic	1990-2006	-0.56	†
Lung and Bronchus	Male	All	1990-1994	-1.31	†	1994-2006	-1.97	†
		White	1990-1994	-1.28	†	1994-2006	-1.83	†
		African American	1990-1994	-1.06	†	1994-2006	-2.78	†
		American Indian and Alaskan Native	1990-1997	1.16		1997-2006	-4.05	†
		Asian American and Pacific Islander	1990-2006	-1.54	†
		Hispanic	1990-1999	-0.88	†	1999-2006	-3.39	†
	Female	All	1990-1995	1.73	†	1995-2003	0.29		2003-2006	-0.92
		White	1990-1994	2.09	†	1994-2002	0.53	†	2002-2006	-0.64
		African American	1990-1997	1.27	†	1997-2006	-0.1
		American Indian and Alaskan Native	1990-1993	9.1		1993-2006	0.83
		Asian American and Pacific Islander	1990-2006	-0.38
		Hispanic	1990-1997	1.19	†	1997-2006	-0.7	†
Breast	Female	All	1990-1995	-1.65	†	1995-1998	-3.36	†	1998-2006	-1.88	†
		White	1990-1995	-1.86	†	1995-1998	-3.56	†	1998-2006	-1.95	†
		African American	1990-1995	-0.05		1995-2006	-1.54	†
		American Indian and Alaskan Native	1990-2006	-0.33
		Asian American and Pacific Islander	1990-2006	-0.78	†
		Hispanic	1990-2006	-1.65	†
Prostate	Male	All	1990-1994	-0.08		1994-2006	-4.08	†
		White	1990-1993	0.98		1993-2006	-3.97	†
		African American	1990-1993	2.09		1993-2000	-2.44	†	2000-2006	-4.96	†
		American Indian and Alaskan Native	1990-1992	18.07		1992-2006	-3.7	†
		Asian American and Pacific Islander	1990-2006	-4.02	†
		Hispanic	1990-1994	4.26	†	1994-2006	-3.48	†
Table S4. Trends in Mortality for Common Cancers by Sex and Race, 1990-2006
